# Supplementary material for: Total antioxidant status levels in malaria: a systematic review and meta-analysis
Source: Malar J. 2024 Jun 26;23:198. doi: 10.1186/s12936-024-05003-z (PMC11210049; doi:10.1186/s12936-024-05003-z)
Supplement: Supplementary file 2 [file 12936_2024_5003_MOESM2_ESM.xlsx]

## Sheet: Sheet1
Total antioxidant status levels in malaria: A systematic review and meta-analysis Kwuntida Uthaisar Kotepui1, Aongart Mahittikorn2, Wanida Mala1, Supakanya Lasom3, Frederick Ramirez Masangkay4, Hideyuki J Majima5, Manas Kotepui1* 1Medical Technology, Faculty of Science, Nakhon Phanom University, Nakhon Phanom 48000 2Department of Protozoology, Faculty of Tropical Medicine, Mahidol University, Ban…
Table S2. Details of included studies
No.	Authors	Publication year	Year reange	Study design	Study location	Continent	Year of conduction	Participants (n)	Participant group	Plasmodium spp.	Mean age in any groups	Age range (years)	Clinical malaria	Clinical malaria (symptomatic or asymptomatic)	Qualitative synthesis of TAS	TAS (mean, SD) or median with range	N_malaria	Mean_malaria	SD_malaria	N_control	Mean_control	SD_control	Parasitemia in each groups (parasites/uL)	Method for malaria	Method for TAS
1	Acquah et al., 2016	2016	2010-2019	Case-control study	Ghana	Africa	Not specified	Respondents with diabetes (100), age-matched nondiabetic (100)	Adults	P. falciparum	Not specified	32–80 years	Not specified	Not specified	TAS levels were significantly decreased in patients with malaria as compared to uninfected controls	Diabetes with malaria (70): 46.29 ± 13.02 µM, non-diabetes with malaria (30): 49.76 ± 9.67 µM							Not specified	RDT	Trolox-Equivalent Antioxidant Capacity (Comercial kit, Oxford Biomedical Research, USA)
2	Akpotuzor et al., 2007	2007	2000-2009	Case-control study	Nigeria	Africa	2004-2005	Children in hospital with malaria (122), healthy controls (60)	Children	P. falciparum	Not specified	1–10 years	Not specified	Not specified	TAS levels were significantly decreased in patients with malaria as compared to uninfected controls	Malaria (122): 0.63±0.31, uninfected controls (60): 1.26±0.2 mmol/L	122	0.63	0.31	60	1.26	0.2	5391.3±2923.1	Microscopy	Miller et al., 1993
3	Aqeel et al., 2019	2019	2010-2019	Case-control study	India	Asia	Not specified	Acute febrile participants (130), afebrile healthy controls (30)	Not specified	P. falciparum, P. vivax	Not specified	Not specified	Severe and non-severe	Symptomatic	1. TAS levels were significantly decreased in patients with P. vivax malaria as compared to uninfected controls. 2. No difference in TAS levels between patients with P. falciparum malaria and uninfected controls. 3. TAS levels were significantly decreased in patients with P. vivax malaria as compared to P. falciparum malaria.	P. falciparum (40): 554.3 ± 44.94, uninfected controls (30): 518.28 ± 18.79 μmol/L	40	554.3	44.94	30	518.28	18.79	Not specified	Microscpy/RDT	FRAP (Benzie and Strain, 1996)
4	Aqeel et al., 2021	2021	2020-2023	Case-control study	India	Asia	2017-2018	P. vivax (184), febrile controls (30)	Adults	P. vivax	Not specified	> 15 years	Non-severe	Symptomatic	1. TAS levels were significantly decreased in malaria as compared to uninfected controls. 2. TAS levels were significantly decreased in severe malaria as compared to non-severe malaria.	Severe malaria (16): 213.5 (150–287.3), non-severe malaria (168): 666 (596–714.5), uninfected controls (30): 464.5 (344–607.5) μmol/L	184	621.96	130.3	30	470.125	76.07	Not specified	Microscpy/RDT	FRAP (Benzie and Strain, 1996)
5	Araujo et al., 2008	2008	2000-2009	Cross-sectional study	Brazil	South America	2006	Acute febrile syndrome participants (86)	Adults	P. vivax	Not specified	18-60 years	Non-severe	Symptomatic	No difference in TAS levels between patients with nonthrombocytopenia and thrombocytopenia	Nonthrombocytopenic (24): 1.28 ± 0.3, thrombocytopenic (62): 1.28 ± 0.3 mEqTrolox/L							Not specified	Microscpy/PCR	2, 2-azinobis 3-ethylbenzothiazoline-6-sulfonate (Erel 2004)
6	Arinola et al., 2008	2008	2000-2009	Case-control study	Nigeria	Africa	Not specified	Volunteers (94)	Not specified	Not specified	Not specified	Not specified	Not specified	Not specified	TAS levels were significantly decreased in patients with malaria (HbAA, HbSS) and non-malaria (HbSS) as compared to non-malaria (HbAA)	Not specified							Not specified	Microscopy	Coracevix et al., 2001
7	Atiba et al., 2021	2021	2020-2023	Cross-sectional study	Nigeria	Africa	2020	Patients with malaria (192), uninfected controls (52)	All age groups	P. falciparum	Not specified	All age groups	Not specified	Not specified	1. TAS levels were significantly decreased in patients with malaria as compared to uninfected controls.2. TAS levels were negatively associated with parasite density.	Patients with P. falciparum malaria (192): parasitemia 1+(138): 1.73 ± 0.25, parasitemia 2+(54): 1.18 ± 0.35, uninfected controls (52): 2.40 ± 0.53 mmol/L	192	1.575	0.374	52	2.4	0.53	Not specified	Microscopy	(Comercial kit, Randox Laboratory Limited, Crumlin, UK)
8	Awalu et al., 2022	2022	2020-2023	Cohort study	Nigeria	Africa	Not specified	Undergraduate students: heathy (530), feeling sick (354)	Adults	Not specified	Not specified	17 – 21 years	Not specified	Symptomatic	TAS levels were significantly decreased in patients with malaria as compared to uninfected controls	Malaria (112): 787.42±253.61, uninfected controls (530): 1091.11±304.83 μmol/L	112	787.42	253.61	530	1091.11	304.83	Not specified	Not specified	Koracevic et al., 2001
9	Clinton et al., 2023	2023	2020-2023	Cross-sectional study	Nigeria	Africa	2015-2016	Pregnant women (456)	Adults	Not specified	Not specified	Not specified	Asymptomatic	Asymptomatic	No difference in TAS levels between patients with malaria and uninfected controls	Malaria (148): 846.55±61.781, uninfected controls (148): 833.70±92.638 μmol/L							Not specified	Not specified	FRAP (Benzie and Strain, 1996)
10	Ebrahim et al., 2019	2019	2010-2019	Case-control study	Ethiopia	Africa	2017-2018	Malaria patients (60), healthy controls (40)	All age groups	P. falciparum	Malaria patients (60): 21.63 ± 9.30, healthy controls (40): 21.85 ± 7.90	Not specified	Not specified	Not specified	TAS levels were significantly decreased in patients with malaria as compared to uninfected controls	Malaria (60): 19.40 ± 1.30, uninfected controls (40): 28.88 ± 1.88 nmol ascorbic acid eqv./L	60	19.4	1.3	40	28.88	1.88	Low (32), moderate (16), high (12)	Microscopy	Erel O, 2005
11	Hatim et al., 2022	2022	2020-2023	Case-control study	India	Asia	2012-2017	Malaria patients (50), healthy controls (50)	Adults	P. falciparum, P. vivax, mixed infections	Malaria patients (50): 32.88±8.63, healthy controls (50): 31.66±5.36	20-45 years	Not specified	Symptomatic	TAS levels were significantly decreased in patients with malaria as compared to uninfected controls	Malaria (50): 694.6±139.0, uninfected controls (50): 899.8±110.8 μmol/L	50	694.6	139	50	899.8	110.8	Not specified	Microscopy	FRAP
12	Kumar et al., 2018	2018	2010-2019	Cross-sectional study	India	Asia	2012-2014	Malaria patients (320), healthy controls (210)	Adults	P. falciparum, P. vivax	Malaria patients (320): 26.7, healthy controls (210): 32.9	Not specified	Non-severe	Symptomatic	1. TAS levels were significantly decreased in patients with malaria as compared to uninfected controls.2. No difference in TAS levels between patients with P. falciparum and P. vivax malaria.	P. falciparum: 133.2 , P. vivax: 149.1, uninfected controls: 437.3 mmol/L							Not specified	Microscpy/RDT	QuantiChrom™ Antioxidant Assay Kit (Bioassay Systems, Hayward, CA)
13	Mahamat et al., 2020	2020	2020-2023	Cross-sectional study	Cameroon	Africa	Not specified	Pregnant women, cord blood at delivery (300)	cord blood at delivery	P. falciparum	cord blood at delivery	cord blood at delivery	Non-severe	Asymptomatic and symptomatic	TAS levels were significantly increased in patients with malaria as compared to uninfected controls	Unable to extract							Not specified	Microscopy	Piyashi et al., 2015
14	Nnodim et al., 2022	2022	2020-2023	Cross-sectional study	Nigeria	Africa	Not specified	Malaria patients (40), healthy controls (20)	Not specified	P. falciparum	Not specified	Not specified	Not specified	Not specified	TAS levels were significantly decreased in patients with malaria as compared to uninfected controls	Malaria (40): 1.03±0.03, uninfected controls (20): 2.04±0.19 mmol/L	40	1.03	0.03	20	2.04	0.19	Not specified	Not specified	Koracevic and Koracevic (2001)
15	Nsonwu-Anyanwu et al., 2019	2019	2010-2019	Case-control study	Nigeria	Africa	Not specified	Malaria patients (30), healthy controls (30)	Adults	P. falciparum	Not specified	18-60 years	Not specified	Not specified	TAS levels were significantly decreased in patients with malaria as compared to uninfected controls	Malaria (30): 1298.45±224.18, uninfected controls (30): 1666.89±171.92 μmol/L	30	1298.45	224.18	30	1666.89	171.92	Not specified	Microscopy	Koracevic and Koracevic (2001)
16	Olisekodiaka et al., 2017	2017	2010-2019	Case-control study	Nigeria	Africa	Not specified	Malaria patients (30), healthy controls (30)	Children	P. falciparum	Not specified	1-5 years	Not specified	Symptomatic	1. TAS levels were significantly decreased in patients with malaria as compared to uninfected controls 2. TAS levels were negatively associated with parasite density.	Malaria (30): 1.05 ± 0.04, uninfected controls (30): 1.44 ± 0.01 μmol/L	30	1.05	0.04	30	1.44	0.01	Not specified	Microscopy	Koracevic and Koracevic (2001)
17	Onyesom et al., 2012	2012	2010-2019	Case-control study	Nigeria	Africa	Not specified	Malaria patients (80), healthy controls (40)	Adults	P. falciparum	Not specified	15-44 years	Not specified	Not specified	TAS levels were significantly decreased in patients with malaria as compared to uninfected controls	Malaria (40): 1.25±0.11, uninfected controls (40): 1.76±0.09 mmol/L	40	1.25	0.11	40	1.76	0.09	Not specified	Microscopy	Trolox (Tietz NW, 1995)
18	Osuji et al., 2012	2012	2010-2019	Case-control study	Nigeria	Africa	Not specified	HIV seronegative control participants with malaria (29), HIV seronegative control participants without malaria (30)	Adults	P. falciparum	39 ± 18 years	Not specified	Not specified	Symptomatic	1. TAS levels were significantly decreased in patients with malaria as compared to uninfected controls. 2. TAS levels were negatively associated with parasite density.	Malaria (29): 1.54±0.07, uninfected controls (30): 1.60±0.07 mmol/L	29	1.54	0.07	30	1.6	0.07	Not specified	Microscpy/RDT	2,2’-Azino-di-3ethylbenzthiazoline sulphonate (Randox Laboratories Ltd, UK)
19	Pabón et al., 2003	2003	2000-2009	Cross-sectional study	Colombia	South America	2001	Malaria patients (84), healthy controls (23)	Adults	P. falciparum, P. vivax	Malaria (84): 24 ± 6, uninfected controls (23): 27 ± 5	15–37 years	Not specified	Symptomatic	1. No difference in TAS levels between patients with malaria and uninfected controls. 2. No difference in TAS levels between patients with P. falciparum and P. vivax malaria.	Malaria (84): 0.9 ± 0.3, P. falciparum (52): 0.9 ± 0.4, P. vivax (31): 0.9 ± 0.3, uninfected controls (23): 0.9 ± 0.3 μmol/L	84	0.9	0.3	23	0.9	0.3	Not specified	Microscopy	2,2’-Azino-di-3ethylbenzthiazoline sulphonate (Randox Laboratories Ltd, UK)
20	Tiyong Ifoue et al., 2009	2009	2000-2009	Cross-sectional study	Cameroon	Africa	Not specified	Pregnant women (315)	Adults	P. falciparum	Not specified	16-44 years	Not specified	Not specified	TAS levels were significantly decreased in patients with malaria as compared to uninfected controls during the first and third trimeter. No difference in TAS levels between patients with malaria and uninfected controls during the second trimeter.	Malaria: first trimeter: 1.7185±0.6844, second trimeter: 1.9935±0.7382, third trimeter: 1.6475±0.5209; uninfected controls: first trimeter: 2.2641±0.7128, second trimeter: 2.1512±0.6572, third trimeter: 2.5875±1.1599 μmol/L							Not specified	Microscopy	FRAP (Benzie and Strain, 1996)
