# Supplementary material for: Total antioxidant status levels in malaria: a systematic review and meta-analysis
Source: Malar J. 2024 Jun 26;23:198. doi: 10.1186/s12936-024-05003-z (PMC11210049; doi:10.1186/s12936-024-05003-z)
Supplement: Supplementary file 3 [file 12936_2024_5003_MOESM3_ESM.xlsx]

## Sheet: All studies
Total antioxidant status levels in malaria: A systematic review and meta-analysis Kwuntida Uthaisar Kotepui1, Aongart Mahittikorn2, Wanida Mala1, Supakanya Lasom3, Frederick Ramirez Masangkay4, Hideyuki J Majima1, Manas Kotepui1* 1Medical Technology, School of Allied Health Sciences, Walailak University, Tha Sala, Nakhon Si Thammarat, Thailand 2Department of Protozoology, Faculty of Tropical Medi…
Table S2. Quality of the included studies
JBI Critical Appraisal Checklist for case-control studies
	Acquah et al., 2016	Akpotuzor et al., 2007	Aqeel et al., 2019	Aqeel et al., 2021	Arinola et al., 2008	Ebrahim et al., 2019	Hatim et al., 2022	Nsonwu-Anyanwu et al., 2019	Olisekodiaka et al., 2017	Onyesom et al., 2012	Osuji et al., 2012
1. Were the groups comparable other than the presence of disease in cases or the absence of disease in controls?	Yes	Yes	Yes	Yes	Yes	Yes	Yes	Yes	Yes	Yes	Yes
2. Were cases and controls matched appropriately?	Yes	Yes	Yes	Yes	Yes	Yes	Yes	Yes	Yes	Yes	Yes
3. Were the same criteria used for identification of cases and controls?	Yes	Yes	Yes	Yes	Yes	Yes	Yes	Yes	Yes	Yes	Yes
4. Was exposure measured in a standard, valid and reliable way?	Yes	Yes	Yes	Yes	Yes	Yes	Yes	Yes	Yes	Yes	Yes
5. Was exposure measured in the same way for cases and controls?	Yes	Yes	Yes	Yes	Yes	Yes	Yes	Yes	Yes	Yes	Yes
6. Were confounding factors identified?	Yes	Yes	Yes	No	No	No	Yes	No	Yes	Yes	No
7. Were strategies to deal with confounding factors stated?	No	No	Yes	No	No	No	Yes	No	No	No	No
8. Were outcomes assessed in a standard, valid and reliable way for cases and controls?	Yes	Yes	Yes	Yes	Yes	Yes	Yes	Yes	Yes	Yes	Yes
9. Was the exposure period of interest long enough to be meaningful?	No	Yes	No	Yes	No	Yes	Yes	No	No	No	No
10. Was appropriate statistical analysis used?	Unclear	No	Unclear	Unclear	Unclear	Unclear	Unclear	Unclear	Unclear	Unclear	Unclear
JBI Critical Appraisal Checklist for cross-sectional studies
	Araujo et al., 2008	Atiba et al., 2021	Clinton et al., 2023	Kumar et al., 2018	Mahamat et al., 2020	Nnodim et al., 2022	Pabón et al., 2003	Tiyong Ifoue et al., 2009
1. Were the criteria for inclusion in the sample clearly defined?	Yes	Yes	Yes	Yes	Yes	Yes	Yes	Yes
2. Were the study subjects and the setting described in detail?	Yes	Yes	Yes	Yes	Yes	No	Yes	Yes
3. Was the exposure measured in a valid and reliable way?	Yes	Yes	Yes	Yes	Yes	Yes	Yes	Yes
4. Were objective, standard criteria used for measurement of the condition?	Yes	Yes	Yes	Yes	Yes	Yes	Yes	Yes
5. Were confounding factors identified?	Yes	No	No	No	Yes	No	Yes	Yes
6. Were strategies to deal with confounding factors stated?	Yes	No	No	No	No	No	Yes	No
7. Were the outcomes measured in a valid and reliable way?	Yes	Yes	Yes	Yes	Yes	Yes	Yes	Yes
8. Was appropriate statistical analysis used?	Unclear	Unclear	Unclear	Unclear	Unclear	Unclear	Unclear	Unclear
JBI Critical Appraisal Checklist for cohort study
	Awalu et al., 2022
1. Were the two groups similar and recruited from the same population?	Yes
2. Were the exposures measured similarly to assign people to both exposed and unexposed groups?	Yes
3. Was the exposure measured in a valid and reliable way?	Yes
4. Were confounding factors identified?	Yes
5. Were strategies to deal with confounding factors stated?	No
6. Were the groups/participants free of the outcome at the start of the study (or at the moment of exposure)?	Yes
7. Were the outcomes measured in a valid and reliable way?	Yes
8. Was the follow up time reported and sufficient to be long enough for outcomes to occur?	Yes
9. Was follow up complete, and if not, were the reasons to loss to follow up described and explored?	Yes
10. Were strategies to address incomplete follow up utilized?	No
11. Was appropriate statistical analysis used?	Unclear
